# Supplementary material for: The Immunomodulatory Effects of Apigenin and Quercetin on Cytokine Secretion by the Human Gingival Fibroblast Cell Line and Their Potential Link to Alzheimer’s Disease
Source: Pharmaceuticals (Basel). 2025 Apr 26;18(5):628. doi: 10.3390/ph18050628 (PMC12114632; doi:10.3390/ph18050628)
Supplement: Supplementary file 1 [file pharmaceuticals-18-00628-s001.zip]

Archive with 1 entries (1 files):
- pharmaceuticals-3529158-supplementary.pdf
